# Supplementary material for: Detection of Environmentally Harmful Malathion Pesticides Using a Bimetallic Oxide of CuO Nanoparticles Dispersed over a 3D ZnO Nanoflower
Source: Materials (Basel). 2023 Nov 7;16(22):7065. doi: 10.3390/ma16227065 (PMC10672217; doi:10.3390/ma16227065)
Supplement: Supplementary file 1 [file materials-16-07065-s001.zip]

Archive with 1 entries (1 files):
- materials-2644225-supplementary.pdf
